# Supplementary material for: Easy quantitative assessment of genome editing by sequence trace decomposition
Source: Nucleic Acids Res. 2014 Oct 9;42(22):e168. doi: 10.1093/nar/gku936 (PMC4267669; doi:10.1093/nar/gku936)
Supplement: SUPPLEMENTARY DATA [file supp_gku936_nar-02521-met-k-2014-File005.zip]

Archive with 12 entries (12 files):
- example2.ab1
- styleupdates.css
- instructions.html
- fig_sup1.pdf
- fig_sup2.pdf
- fig_sup3.pdf
- Functions_TIDE.R
- ui.R
- server.R
- TIDE_functions.R
- polypeakfunctions.R
- example1.ab1
