# Supplementary material for: Easy quantitative assessment of genome editing by sequence trace decomposition
Source: Nucleic Acids Res. 2014 Oct 9;42(22):e168. doi: 10.1093/nar/gku936 (PMC4267669; doi:10.1093/nar/gku936)
Supplement: SUPPLEMENTARY DATA [file supp_gku936_nar-02521-met-k-2014-File005.zip › styleupdates.css]

body {
	padding-right: 70px;
	padding-bottom: 10px;
}

h3 {
    padding-top: 15px;
}

h4 {
    padding-top: 10px;
}

img.framed {
	border:2px solid lightgrey;
	display: block;
    margin-left: auto;
    margin-right: auto;
    margin-top: 10px;
    margin-bottom: 10px;
    padding: 5px;
    max-width: 800px;
}

img.unframed {
	display: block;
    margin-left: auto;
    margin-right: auto;
}
    
textarea { width: 95% }


.row-fluid {
    padding-left: 350px;
    box-sizing: border-box;
    -moz-box-sizing: border-box;
}
.row-fluid .span4 { 
    position: relative;
    float:left;
    width: 350px;
    right: 360px;
    margin-right: -350px;
}
.row-fluid .span8 {
    float: right;
    position: relative;
    padding-left: 10px;
    padding-right: 10px;
    width: 100%;
}

input[type="number"] {
    width: 80px;
}

.float-left {
	float: left;
	width: 50%;
}

.float-right {
	float: right;
	width: 150px;
}
