# Supplementary material for: Easy quantitative assessment of genome editing by sequence trace decomposition
Source: Nucleic Acids Res. 2014 Oct 9;42(22):e168. doi: 10.1093/nar/gku936 (PMC4267669; doi:10.1093/nar/gku936)
Supplement: SUPPLEMENTARY DATA [file supp_gku936_nar-02521-met-k-2014-File005.zip › Functions_TIDE.R]

import <- function(control_file, experimental_file, guide, seqstart = 100, seqend = 700, maxshift = 10, rg1 = NA, rg2 = NA) {
  ##Arguments: 
  ##control_file (char) & experimental_file (char): Sanger chromatogram files (.ab1 or .scf) 
  ##   control is typically transfected with Cas9 but without guide seq
  ##   experimental has typically been treated Cas9 + guide RNA
  ## guide (char): 20 bp guide sequence that is recognized by the Cas9 
  ## seqstart (numeric): start of sequence read from where data will be included (because beginning of seq reads tends to be poor quality)
  ## seqend (numeric): last bp to be included in analysis (will be automatically adjusted if reads are shorter, see below)
  ## maxshift (numeric): range of basepair shifts (indels) to be analyzed, both positive and negative
  ## rg1, rg2 (numeric): [optional] the first (rg1) and last (rg2) base of the sequence region that is used for decomposition; will be automatically set if NA
  ##   Note: rg1&rg2 should be after the breaksite (if not, this will be corrected)
  
  require("Biostrings")
  require("sangerseqR")
  
  B<-c("A","C","G","T") #four bases, in the order that is always used by sangerseqR package
  
  patched.readsangerseq<-function(filename)
    #This is a slightly modified version of readsangerseq() in the sangerseqR package
    #It fixes a problem with reading some .ab1 files, which appear to have an aberrant last 
    #character in the sequence strings, which sangerseq() cannot cope with. It returns a sangerseq object.
  { require(sangerseqR)
    fc <- file(filename, open = "rb")
    rawdata <- readBin(fc, what = "raw", n = 1.2 * file.info(filename)$size)
    close(fc)
    filetype <- suppressWarnings(rawToChar(rawdata[1:4]))
    if (filetype == ".scf") {
      seq <- read.scf(filename)
    }
    else if (filetype == "ABIF") {
      seq <- read.abif(filename)
      l<-nchar(seq@data$PBAS.1)
      if(! substr(seq@data$PBAS.1,l,l) %in% LETTERS) { #if last character is not uppercase text
        seq@data$PBAS.1<-substr(seq@data$PBAS.1,1,l-1)
      }
      l<-nchar(seq@data$PBAS.2)
      if(! substr(seq@data$PBAS.2,l,l) %in% LETTERS) { #if last character is not uppercase text
        seq@data$PBAS.2<-substr(seq@data$PBAS.2,1,l-1)
      }
    }
    else stop("Invalid File.")
    return(sangerseq(seq))
  }
  
  ##load data (now automatically handles IBAF and SCF formats)
  control<-patched.readsangerseq(control_file)
  sample<-patched.readsangerseq(experimental_file)
  
  #extract primary sequences as called by sequencer:
  sequence_ctr <- primarySeq(control)
  sequence_mut <- primarySeq(sample)
  
  #adjust seqend to shortest sequence if necessary:
  seqend<-min(seqend,length(sequence_ctr), length(sequence_mut))
  
  
  #Alignments:
  
  #find position of gRNA (also if on opposite strand) and calculate breaksite: 
  Dguide<-DNAString(guide)
  if(!length(Dguide)==20){
    stop("guide sequence should be 20 nucleotides")}
  guide.align.f <- pairwiseAlignment(pattern=Dguide, subject=sequence_ctr, type="local")
  guide.hit.f <- identical(guide, as.character(subject(guide.align.f))) #forward hit if full match found
  guide.align.r <- pairwiseAlignment(pattern=reverseComplement(Dguide), subject=sequence_ctr, type="local")
  guide.hit.r <- identical(as.character(reverseComplement(Dguide)), as.character(subject(guide.align.r))) #reverse hit if full match found
   
  #there can only be one match with the top strands or with the bottom strand.
  if(guide.hit.f & !guide.hit.r) {breaksite<-start(subject(guide.align.f))+16}
  if(!guide.hit.f & guide.hit.r) {breaksite<-start(subject(guide.align.r))+3}
  if(guide.hit.f & guide.hit.r){stop("at least two gRNA matches")}
  if(!guide.hit.f & !guide.hit.r){
    stop(paste("no gRNA matches 
               \n investigate if there is a mismatch in control sequence due to sanger sequencing. If so, change guide into identical IUPAC nucleotides as the control sequence.
               \n guide forward:", Dguide, 
               "\n guide reverse complement:", reverseComplement(Dguide),
               "\n control sequence:", sequence_ctr))}
  
  #align the sample to the control sequence and calculate offset
  if(seqstart>(breaksite-maxshift)){
              stop(paste("the breaksite (",breaksite,") is too close to the start of the sequence read -> If possible set start of sequence read lower.
              The sequence start of sequence read is maximal n bp breaksite - n bp of the chosen indel size range."))}
  seq_ctr <- substr(sequence_ctr, seqstart, breaksite-maxshift)
  seq_mut <- substr(sequence_mut, seqstart, breaksite-maxshift)
  align_seq <- pairwiseAlignment(pattern = seq_mut, subject = seq_ctr, type = "local")
  if(align_seq@score<20){
    stop("there is no good alignment found between the control amd test sample -> 
        The alignment window is too small or of bad quality or the control and test sample do not match")}
  offset_mut <- align_seq@pattern@range@start-align_seq@subject@range@start
    
  #extract control data:
  peak_ctr_loc <- peakPosMatrix(control)[,1]-1 #for some reason sangerseq() added 1, so we substract it again
  peak_ctr_height <- traceMatrix(control)[peak_ctr_loc,] #matrix with a column for each base 
  peak_ctr_height <- peak_ctr_height[1:seqend,]
  peak_ctr_height[is.na(peak_ctr_height)]<-0 #set NAs to 0
  colnames(peak_ctr_height)<-B
  
  #extract experimental data:
  peak_mut_loc <- peakPosMatrix(sample)[,1]-1 #sangerseq() added 1, we substract it again
  peak_mut_height <- traceMatrix(sample)[peak_mut_loc,] #matrix with a column for each base 
  peak_mut_height <- peak_mut_height[1:seqend,]
  peak_mut_height[is.na(peak_mut_height)]<-0 #set NAs to 0
  colnames(peak_mut_height)<-B
  
  #set rg1 and rg2, if not provided by user:
  rg1<-ifelse(is.na(rg1), breaksite+maxshift+5, rg1)
  rg2<-ifelse(is.na(rg2), seqend-maxshift-5, rg2)
  
  #check if rg1 and rg2 are within meaningful range: 
  if(rg1< breaksite+maxshift+5) {
    rg1<- breaksite+maxshift+5
    warning(paste("left boundary of decomposition window was adjusted", rg1, 
                  "It must be at least 5bp plus the maximum indel size downstream of the expected break site"))
  }
  
  if(rg2 > seqend-maxshift-5) {
    rg2<- seqend-maxshift-5
    warning(paste("right boundary of decomposition window was adjusted to",rg2,
                  "It cannot be more than the length of the shortest sequence read minus the maximum indel size minus 5bp."))
  }
  
  if(rg2 > seqend-offset_mut) {
    rg2<- seqend-offset_mut-5
    warning(paste("right boundary of decomposition window was adjusted to",rg2,
                  "It cannot be more than the length of the shortest sequence read minus the maximum indel size minus 5bp."))
  }
  
  if(rg2<rg1+maxshift*2) {
    stop(paste("boundaries of decomposed region are not acceptable -> 
        Set boundaries further apart or use smaller indel size if possible. 
        Maximum decomposition window spans from 5bp + n bp indel size range downstream of the break to 5bp + n bp indel size from the end of the shortest sequence read"))}
  
  return(list(
    ctr=peak_ctr_height, 
    mut=peak_mut_height, 
    seqstart=seqstart,
    seqend=seqend,
    maxshift=maxshift,
    rg1=rg1,
    rg2=rg2,
    breaksite=breaksite,
    offset_mut=offset_mut,
    B=B))
}

quality <- function(import) {
  ## All the arguments are generated in the function 'TIDE_import'. 
  ## import$ctr = peakheigths of the control sample (e.g. transfected CRISPR without guide seq)
  ## import$mut = peakheigths of the sample that have had a DSB/repair
  ## import$breaksite = site the crispr-guide is supposed to break according to literature (3 bp before the PAM sequence)
  ## import$seqstart = start of sequence read from where data will be included (because beginning of seq reads tends to be poor quality)
  ## import$seqend = last bp to be included in analysis (will be automatically adjusted if reads are shorter, see below)
  ## import$maxshift = which basepair shifts (indels) you want to know the percentage of.
  ##   Note: import$maxshift is the number to one direction, in the calculation it determines the shift to both direction (deletion & insertion) 
  ## import$rg1/import$rg2 = the sequence trace that is used for decomposition
  ##   Note: rg1&rg2 should be always after the breaksite
  # import$offset_mut = the offset that seuquence trace of the sample has with repect to the control sequence trace.
  
  ## The function will return a plot of the percentages of aberrant sequence trance per location.
  ##   plot will indicate expected breaksite location
  ##   plot will indicate the sequence window that is used for decomposition   
  ## The function will return the difference percentages of aberrant sequences compared to the control
  
  #Calculate percentage of each bp per peak and correct for the offset
  procent_ctr <- import$ctr  
  procent_mut <- import$mut;
  if (import$offset_mut>0){
    procent_mut <- rbind(import$mut[(1+import$offset_mut):nrow(import$mut),],matrix(NA,import$offset_mut,4))
    procent_mut <- (procent_mut/(rowSums(procent_mut)))*100
    procent_ctr <- (import$ctr/(rowSums(import$ctr)))*100
  } else if (import$offset_mut<0){
    procent_mut <- rbind(matrix(NA,-import$offset_mut,4),import$mut[1:(nrow(import$mut)+import$offset_mut),])
    procent_mut <- (procent_mut/(rowSums(procent_mut)))*100
    procent_ctr <- (import$ctr/(rowSums(import$ctr)))*100
  } else if (import$offset_mut==0){
    procent_ctr <- (import$ctr/(rowSums(import$ctr)))*100
    procent_mut <- (import$mut/(rowSums(import$mut)))*100
  }
  
  ## calculate total percentage mutations
  percentage_mutation_ctr <- rowSums(procent_ctr * t(apply(procent_ctr,1,function(x){!(x==max(x))})))
  percentage_mutation_sample <- rowSums(procent_mut * t(apply(procent_ctr,1,function(x){!(x==max(x))})))
  
  #plot aberrant sequence signal
  plot(percentage_mutation_sample, 
         type="h", col="green3", 
         xlim=c(import$seqstart, import$seqend), 
         ylim=c(0,100),
         xlab="basepair",
         ylab="% of aberrant sequences")
    lines(percentage_mutation_ctr, type="h", col="black")
    
    legend("topleft",legend=c("control sample", "test sample"), bty="n", pch=15, col=c(1,3))
    
    #show decomposition window
    rect(import$rg1, 110 , import$rg2, 110, density = 1, xpd=TRUE, col="grey", lwd=6) 
    text(import$rg1+((import$rg2-import$rg1)/2), (110+6), xpd=TRUE, col="grey", as.character("region for decomposition"))    
    
    #indicate theoretical breaksite
    if (import$breaksite>0){
      abline(v=import$breaksite, lty=5,lwd=3,col='blue')
      legend("topright",legend=paste('expected cut at ',import$breaksite,'bp',sep=''),text.col='blue', bty="n")}
    else{
      legend("topright",legend='no cut',text.col='blue', bty="n")
    }
   
  #calculate average mutation percentage 
  meanper_ctr_prebreak <- mean(percentage_mutation_ctr[import$seqstart:(import$breaksite-20)])
  meanper_mut_prebreak <- mean(percentage_mutation_sample[import$seqstart:(import$breaksite-20)])
  meanper_ctr_postbreak <- mean(percentage_mutation_ctr[import$breaksite:(import$seqend-20)])
  meanper_mut_postbreak <- mean(percentage_mutation_sample[import$breaksite:(import$seqend-20)]) 
  
  #print the percentages of each shift
  percentage_mutation <- data.frame(percentage = round(c(meanper_ctr_prebreak, meanper_mut_prebreak, meanper_ctr_postbreak, meanper_mut_postbreak),1))
  rownames(percentage_mutation) <- c("mean % pre-break control sample", "mean % pre-break test sample", "mean % post-break control sample", "mean % post-break test sample");

  print(percentage_mutation)
  
}

decomposition <- function(import,  p.threshold = 0.001) {     
  ## All the arguments are generated in the function 'TIDE_import', except p.threshold
  ## import$ctr = peakheigths of the control sample (e.g. transfected CRISPR without guide seq)
  ## import$mut = peakheigths of the sample that have had a DSB/repair
  ## import$maxshift = size range of indels to be considered in the decomposition.
  ##   Note: calculation is always done in both directions, i.e. for both deletions and insertions of sizes 0:maxshift 
  ## import$rg1 = first base in the sequence sequence traces that is used for decomposition
  ## import$rg2 = last base in the sequence sequence traces that is used for decomposition
  ##   Note: rg1&rg2 should be always after the breaksite
  ## import$offset_mut = the offset that seuquence trace of the sample has with repect to the control sequence trace.
  ## p.threshold = p-value signicance threshold
  
  ## The function will generate a barplot with the prediction of the most prominent indels in the population of cells  
  ## The function will return the percentages of each indel in the sample with associated p-value
  
  require("colorspace")
  require("nnls")
  
  shiftrange<-c(-import$maxshift: import$maxshift) 
  
  #decomposite import$mut sequence data into indel combinations, 
  #separately for each base in c("A","C","G","T"). Stack up the data for the four bases in one aggragation matrix
  I_matrix <- c()
  I_vec <- c()
  
  for(b in import$B) #loop through four bases
  {#simulate sequencing peak data for all hypothesized indels from control peaks:
    sim <- matrix(NA, nrow=import$rg2-import$rg1+1, ncol=import$maxshift*2+1)
    colnames(sim)<-shiftrange
    for(i in shiftrange) {sim[,as.character(i)] <- import$ctr[(import$rg1:import$rg2)-i,b]}
    I_matrix <- rbind(I_matrix, sim)
    I_vec <- c(I_vec,import$mut[(import$rg1:import$rg2)+import$offset_mut,b])
  }
  
  #non-negative linear fit:
  NNFIT <- nnls(I_matrix,I_vec)
  
  ## pvalue calculation (source: https://www.princeton.edu/~slynch/soc504/mult_reg2.pdf)
  #standard error:
  se <- sqrt(diag((sum((NNFIT$fitted-I_vec)^2)/(nrow(I_matrix)-(import$maxshift*2+1)))*solve(t(I_matrix)%*%I_matrix)));
  
  #p-value:
  pv <- 2*pnorm(-abs(NNFIT$x/se))
  
  #R^2
  Rsq <- cor(NNFIT$fit,I_vec)^2
  
  #components in percentages:
  comper<-(Rsq*100*(NNFIT$x/sum(NNFIT$x)))
   
  COL <- ifelse(pv<p.threshold,"red","black")
  COL[import$maxshift+1] <- ifelse(pv[import$maxshift+1]<p.threshold,"#FF000080","black")

  #plot decomposition graph              
  bp <- barplot(comper, 
                col=COL, 
                border = COL, 
                names.arg=shiftrange, 
                ylim=c(0, max(comper+10)), 
                xlab="<--deletion     insertion-->", 
                ylab="% of sequences",  
                xaxt='n')
    
    #make x-axis 
    a <- min(ceiling(shiftrange/5)*5)
    p <- pretty (c(a:-a), n=(round((length(shiftrange)-1)/5,0)-1))
    axis(1,at=bp[p+max(p)+1+a+max(shiftrange)],labels=p)
    
    #above each group of bars: show percentage (mean across four bases)
    text(bp[pv<p.threshold], (comper+5)[pv<p.threshold], as.character(((round(comper,1))[pv<p.threshold])))
    
    #display Rsq values as an indication of the accuracy:
    legend("topright",legend=as.expression(c(bquote(p < .(p.threshold)), bquote(p >= .(p.threshold)))), title= as.expression(bquote(R^2 == .(round(Rsq,2)))), pch=15, col=c("red",'black'), bty="n")
  
  eff <- round((Rsq*100) - comper[import$maxshift+1],1)
  cat("overall efficiency =", eff, "%\n")
  
  decomp.summary <- data.frame(percentage = round(comper,1), pvalue = signif(pv,2))
  rownames(decomp.summary) <- shiftrange
  rownames(decomp.summary)[which(shiftrange>0)]=paste('+',rownames(decomp.summary)[which(shiftrange>0)],sep='')

  print(decomp.summary)
  
  invisible(list(
    pv=pv, 
    p.threshold=p.threshold, 
    NNFIT=NNFIT
    ))  
}


insertion <- function(import, decomposition) {   
  ## All the arguments are generated in the function 'TIDE_import' and the function 'TIDE_decomposition'. 
  ## import$ctr = peakheigths of the control sample (e.g. transfected CRISPR without guide seq)
  ## import$mut = peakheigths of the sample that have had a DSB/repair
  ## import$breaksite = site the crispr-guide is supposed to break according to literature (3 bp before the PAM sequence)
  ## import$seqstart = start of sequence read from where data will be included (because beginning of seq reads tends to be poor quality)
  ## import$seqend = last bp to be included in analysis (will be automatically adjusted if reads are shorter, see below)
  ## import$maxshift = which basepair shifts (indels) you want to know the percentage of.
  ##   Note: maxshift is the number to one direction, in the calculation it determines the shift to both direction (deletion & insertion) 
  ## import$rg1/import$rg2 = the sequence trace that is used for decomposition
  ##   Note: rg1&rg2 should be always after the breaksite
  ## import$offset_mut = the offset that seuquence trace of the sample has with repect to the control sequence trace.
  ## decomposition$p.threshold = threshold of what you determine to be significant
  ## decomposition$pv = p-value of the various indels in the sample
  ## decomposition$NNFIT = non-negative linear fit
  
  ## The function will return a plot with the ratio of the inserted basepair when there is a +1 insertion due to the CRISPR-Cas9 system
  
  # get insertion bases
  # only continue with the significant shifts
  #which indels (e.g. -2,-1, 0, +1,... etc) are significant
  SigShift <- which(decomposition$pv<decomposition$p.threshold)-import$maxshift-1; 
  #what are the corresponding percentages of the significant peaks
  PerShift <- decomposition$NNFIT$x[which(decomposition$pv<decomposition$p.threshold)];
  names(PerShift) <- SigShift;
  
  ## generate shift table
  #for each +1 insertion, one bp is added on top of the ctr sequence and 1 is removed from the bottom, for each +2 insertion 2 bps are added on top of the ctr sequence and 2 are removed from the bottom of the sequence, etc. 
  #This shifting makes a similution in the ctr sequence of the 'real' happened shifts
  
  SigShiftList <- rep(list(NULL),length(SigShift));
  names(SigShiftList) <- SigShift;
  
  for (i in 1:length(SigShift)){
    agg <- matrix(NA, abs(SigShift[i]),4); 
    
    if (sign(SigShift[i])==1){
      SigShiftList[[i]] <- rbind(agg,import$ctr[1:(nrow(import$ctr)-abs(SigShift[i])),]);
    } else if (sign(SigShift[i])== -1){
      SigShiftList[[i]] <- rbind(import$ctr[(abs(SigShift[i])+1):(nrow(import$ctr)),],agg);
    } else if (sign(SigShift[i])== 0){
      SigShiftList[[i]] <- import$ctr;
    }
  } 
  
  #Get insertion
  #From this point, we separate the insertions from the deletions
  #Note: if you want to spot point mutations, you can take the wt along (change ">" to ">=")
  insertion_mtx <- matrix(NA,length(which(SigShift >0)),4);
  rownames(insertion_mtx) <- (SigShift)[which(SigShift >0)];
  colnames(insertion_mtx) <- import$B;
  
  if(length(insertion_mtx)==0){stop("no insertions")}
  if(length(insertion_mtx)>0){
    for(i in 1:nrow(insertion_mtx)){
      subS <- SigShiftList[which(SigShift<as.numeric(rownames(insertion_mtx))[i])];
      subP <- PerShift[which(SigShift<as.numeric(rownames(insertion_mtx))[i])]
      
      #correct for the offset_mut in the sample
      lto <- import$mut;
      if (import$offset_mut>0){
        lto <- rbind(import$mut[(1+import$offset_mut):nrow(import$mut),],matrix(NA,import$offset_mut,4))
      } else if (import$offset_mut<0){
        lto <- rbind(matrix(NA,-import$offset_mut,4),import$mut[1:(nrow(import$mut)+import$offset_mut),])
      }
      
      #substract the simulated mutated ctr sequence that contain only the deletions (SubS) from the real mutated sequence (lto) --> insertion mutation will remain
      for (j in 1:length(subS)){
        lto <- lto-subS[[names(subS)[j]]]*subP[names(subS)[j]]
      }
      
      insertion_mtx[i,] <- lto[import$breaksite+as.numeric(rownames(insertion_mtx)[i]),]/PerShift[rownames(insertion_mtx)[i]];
    }
        
    #plot bp composition insertion
    one_insertion <- (insertion_mtx)*(insertion_mtx>0)
    insertion.summary <- round(((one_insertion/rowSums(one_insertion))*100),1)
       
    #plot +1 insertion
      if((as.numeric(rownames(insertion.summary))==1)){
        
        int <- matrix(as.vector(t(insertion.summary)[,which(as.numeric(rownames(insertion.summary))==1)]),4,1)
        barplot(int, col=c(3,4,1,2), names.arg="+1 insertion", width = 0.1, xlim = c(0, 1))
        legend("top",legend=c("T", "G", "C", "A"), bty="n", pch=15, col=c(2,1,4,3))
      
        insert <- matrix(insertion.summary[1,],1,4)
        colnames(insert) <- import$B
        rownames(insert) <- "+1 insertion"
        print(insert)
      }
    
    if(!as.numeric(rownames(insertion.summary))==1){stop("no +1 insertion")}
    
  }
}
