# Supplementary material for: Easy quantitative assessment of genome editing by sequence trace decomposition
Source: Nucleic Acids Res. 2014 Oct 9;42(22):e168. doi: 10.1093/nar/gku936 (PMC4267669; doi:10.1093/nar/gku936)
Supplement: SUPPLEMENTARY DATA [file supp_gku936_nar-02521-met-k-2014-File005.zip › polypeakfunctions.R]

cleanstring <- function(string) {
  string <- gsub("^>.*?\n", "", string)
  string <- toupper(string)
  string <- gsub("[^ACGTRYSWKMBDHVN]", "", string, perl=TRUE)
  return(string)
}
